# Supplementary material for: Autoantibodies in breast cancer sera are not epiphenomena and may participate in carcinogenesis
Source: BMC Cancer. 2015 May 15;15:407. doi: 10.1186/s12885-015-1385-8 (PMC4453436; doi:10.1186/s12885-015-1385-8)
Supplement: Additional file 1: — ELISA for determination of antibody reactivity with the M2 component of pyruvate dehydrogenase as described in methods. [file 12885_2015_1385_MOESM1_ESM.xls]

## Sheet: M2 Antibody graph
	M2 Antibody data
	EU/mL	OD std	OD pt
std	40	0.45
	5	0.061
	37	0.432
	41	0.452
D1	3		0.028
D10	2		0.019
D100	1		0.008
D12	2		0.021
D23	7		0.072
D31	4		0.059
D32	5		0.046
D33	3		0.031
D37	35		0.428
D39	38		0.43
D4	9		0.09
D4	39		0.441
D40	5		0.045
D47	0		0
D48	3		0.028
D48	3		0.028
D49	3		0.027
D53	5		0.053
D57	4		0.04
D6	4		0.038
D60	45		0.458
D91	2		0.05
D92	4		0.041
D93	4		0.039
D95	4		0.043
D98	3		0.032
I20	3			0.029
I25	4			0.042
I26	2			0.024
I28	4			0.038
I3	2			0.019
I30	40			0.45
I35	3			0.025
I35	3			0.025
I36	2			0.034
I43	0			0
I43	3			0.033
I44	4			0.059
I45	95			1.034
I46	7			0.068
I51	3			0.028
I52	6			0.007
I53	32			0.401
I56	30			0.397
I57	27			0.249
I59	3			0.029
I60	29			0.253
I66	39			0.441
I68	28			0.25
I69	31			0.399
I70	32			0.401
I8	4			0.038
I86	6			0.07
I96	3			0.028
N100	8				0.075
N12	9				0.093
N13	6				0.067
N13	7				0.082
N24	6				0.061
N3	6				0.066
N30	3				0.031
N31	3				0.031
N31	3				0.031
N44	6				0.064
N45	4				0.044
N48	6				0.077
N55	3				0.025
N55	5				0.054
N6	4				0.035
N64	14				0.138
N65	3				0.031
N69	4				0.035
N72	6				0.07
N74	2				0.023
N77	3				0.027
N84	2				0.017
N87	5				0.047
N91	4				0.037
